# Supplementary material for: A DFT Study of Volatile Organic Compounds Detection on Pristine and Pt-Decorated SnS Monolayers
Source: Sensors (Basel). 2023 Aug 22;23(17):7319. doi: 10.3390/s23177319 (PMC10490194; doi:10.3390/s23177319)
Supplement: Supplementary file 1 [file sensors-23-07319-s001.zip]

Archive with 1 entries (1 files):
- sensors-2556844-supplementary.docx
